# Supplementary material for: Serum Uric Acid as a Biomarker for Incident Type 2 Diabetes Mellitus: A 6-Year Cohort Study in Qatar
Source: Metabolites. 2026 Apr 8;16(4):251. doi: 10.3390/metabo16040251 (PMC13117883; doi:10.3390/metabo16040251)
Supplement: Supplementary file 1 [file metabolites-16-00251-s001.zip]

Archive with 1 entries (1 files):
- final_clean_Supplementary_Figure_S1.pdf
